# Supplementary material for: Impact of cerebrospinal fluid leukocyte infiltration and activated neuroimmune mediators on survival with HIV-associated cryptococcal meningitis
Source: PLoS Negl Trop Dis. 2025 Feb 10;19(2):e0012873. doi: 10.1371/journal.pntd.0012873 (PMC11844869; doi:10.1371/journal.pntd.0012873)
Supplement: S4 Table — (XLSX) [file pntd.0012873.s006.xlsx]

## Sheet: Sheet1
Descriptive statistics among cryptococcal meningitis patients who survived and patients who died by 18-weeks of follow-up
Variables	B7-H1 / PD-L1		CXCL10 / IP-10		IFN-gamma		IL-17A		IL-2		TNF alpha		CSF Fungal Quantitative Culture CFU		CSF WBC
Survival status	Alive	died	Alive	Died	Alive	died	Alive	died	Alive	Died	Alive	died	Alive	died	Alive	died
Number of values	203	198	203	198	203	198	203	198	203	198	203	198	192	161	203	198
Minimum	0.11	0.11	5.78	8.93	0.27	0.27	0.01	0.01	0.02	0.02	0.02	0.23	0	0	4	4
25% Percentile	50.53	48.75	1684	784.2	0.43	0.43	0.32	0.15	2.41	2.308	19.42	13.32	612.5	7900	4	4
Median	107.4	99.73	2585	2229	4.23	4.51	2.64	1.535	5.09	4.96	50.15	37.5	37000	90000	4	4
75% Percentile	177	193.1	3098	2917	11.61	10.85	5.78	4.03	8.84	8.748	97.86	94.76	209750	510000	60	25
Maximum	2681	764.5	7527	6541	120.9	89.35	81.85	62.46	32.5	25.24	1084	636.5	9999999	313000000	430	480
Range	2681	764.4	7521	6532	120.7	89.08	81.84	62.45	32.48	25.22	1084	636.3	9999999	313000000	426	476
Mean	149	137.3	2465	2040	9.325	8.398	4.83	3.683	6.255	6.335	85.89	71.33	337712	2642042	53.29	34.21
Std. Deviation	219.7	129.7	1371	1406	15.68	12.65	8.392	7.497	4.995	5.148	131.5	92.83	1005133	24728304	93.32	72.81
Std. Error of Mean	15.42	9.217	96.24	99.94	1.101	0.8991	0.589	0.5328	0.3505	0.3659	9.231	6.597	72539	1948863	6.55	5.174
Comparative p value	0.95		0.002		0.38		0.02		0.96		0.16		0.002		0.01
