# Supplementary material for: Impact of cerebrospinal fluid leukocyte infiltration and activated neuroimmune mediators on survival with HIV-associated cryptococcal meningitis
Source: PLoS Negl Trop Dis. 2025 Feb 10;19(2):e0012873. doi: 10.1371/journal.pntd.0012873 (PMC11844869; doi:10.1371/journal.pntd.0012873)
Supplement: S5 Table — (XLSX) [file pntd.0012873.s007.xlsx]

## Sheet: Sheet1
Table Analyzed - ALL PC summary
ALL PC summary	PC1	PC2	PC3	PC4	PC5	PC6	PC7	PC8	PC9	PC10	PC11	PC12	PC13	PC14	PC15
Eigenvalue	5.356	1.914	1.175	1.105	0.9056	0.8337	0.717	0.661	0.5194	0.5051	0.4389	0.3218	0.2449	0.1838	0.1188
Proportion of variance	35.71%	12.76%	7.84%	7.36%	6.04%	5.56%	4.78%	4.41%	3.46%	3.37%	2.93%	2.15%	1.63%	1.23%	0.79%
Cumulative proportion of variance	35.71%	48.47%	56.30%	63.67%	69.70%	75.26%	80.04%	84.45%	87.91%	91.28%	94.20%	96.35%	97.98%	99.21%	100.00%
Component selection	Selected	Selected
Data summary
Total number of variables	15
Total number of components	15
Component selection method	Parallel analysis
Random seed	26919298
Number of simulations	1000
Number of selected components	2
Rows in table	401
Rows skipped (missing data)	119
Rows analyzed (# cases)	282
Table Analyzed - Cytokine PC summary	PCA_all cytomines
Cytokine PC summary	PC1	PC2	PC3	PC4	PC5	PC6	PC7	PC8	PC9	PC10	PC11	PC12
Eigenvalue	6.323	1.313	0.8848	0.8167	0.6209	0.55	0.4662	0.3448	0.2564	0.177	0.1388	0.1079
Proportion of variance	52.70%	10.94%	7.37%	6.81%	5.17%	4.58%	3.88%	2.87%	2.14%	1.48%	1.16%	0.90%
Cumulative proportion of variance	52.70%	63.64%	71.01%	77.82%	82.99%	87.57%	91.46%	94.33%	96.47%	97.94%	99.10%	100.00%
Component selection	Selected	Selected
Data summary
Total number of variables	12
Total number of components	12
Component selection method	Parallel analysis
Random seed	26191700
Number of simulations	1000
Number of selected components	2
Rows in table	401
Rows skipped (missing data)	0
Rows analyzed (# cases)	401
