# Supplementary material for: Impact of cerebrospinal fluid leukocyte infiltration and activated neuroimmune mediators on survival with HIV-associated cryptococcal meningitis
Source: PLoS Negl Trop Dis. 2025 Feb 10;19(2):e0012873. doi: 10.1371/journal.pntd.0012873 (PMC11844869; doi:10.1371/journal.pntd.0012873)
Supplement: S6 Table — The 7.9% of 401 participants had missing survival data. The imputation assumption adopted in the model to replace missing survival data were; (i)–that all missing participants were alive. (ii)–that all missing participants were dead. (XLSX) [file pntd.0012873.s008.xlsx]

## Sheet: Sheet1
Imputed participants with missing survival data among 7.9% of 401 total participants
(i). Table Analyzed	All Alive imputation_3April 2024
Dependent variable	cd4_000
Regression type	Least squares
Model
Analysis of Variance	SS	DF	MS	F (DFn, DFd)	P value
Regression	268642	6	44774	F (6, 273) = 21.27	P<0.0001
cd8_000	215743	1	215743	F (1, 273) = 102.5	P<0.0001
wbc_000	5932	1	5932	F (1, 273) = 2.818	P=0.0944
CSF CFU Log10	5172	1	5172	F (1, 273) = 2.457	P=0.1182
csf_protein_000	21.11	1	21.11	F (1, 273) = 0.01003	P=0.9203
csf_wbc_000	5612	1	5612	F (1, 273) = 2.666	P=0.1037
Death	4936	1	4936	F (1, 273) = 2.345	P=0.1269
Residual	574728	273	2105
Total	843370	279
Parameter estimates	Variable	Estimate	Standard error	95% CI (asymptotic)	|t|	P value	P value summary
β0	Intercept	-24.03	11.69	-47.06 to -1.011	2.055	0.0408	*
β1	cd8_000	0.08227	0.008127	0.06627 to 0.09827	10.12	<0.0001	****
β2	wbc_000	1.39	0.8281	-0.2402 to 3.020	1.679	0.0944	ns
β3	CSF CFU Log10	3.307	2.11	-0.8467 to 7.460	1.567	0.1182	ns
β4	csf_protein_000	-0.002323	0.0232	-0.04799 to 0.04335	0.1001	0.9203	ns
β5	csf_wbc_000	0.06189	0.03791	-0.01274 to 0.1365	1.633	0.1037	ns
β6	Death	8.852	5.781	-2.529 to 20.23	1.531	0.1269	ns
Goodness of Fit
Degrees of Freedom	273
R squared	0.3185
Multicollinearity	Variable	VIF	R2 with other variables
β0	Intercept
β1	cd8_000	1.065	0.06116
β2	wbc_000	1.047	0.04481
β3	CSF CFU Log10	1.15	0.1304
β4	csf_protein_000	1.041	0.03906
β5	csf_wbc_000	1.167	0.1429
β6	Death	1.081	0.07502
Normality of Residuals	Statistics	P value	Passed normality test (alpha=0.05)?	P value summary
D'Agostino-Pearson omnibus (K2)	200	<0.0001	No	****
Anderson-Darling (A2*)	20.81	<0.0001	No	****
Shapiro-Wilk (W)	0.7254	<0.0001	No	****
Kolmogorov-Smirnov (distance)	0.2133	<0.0001	No	****
Data summary
Rows in table	401
Rows skipped (missing data)	121
Rows analyzed (# cases)	280
Number of parameter estimates	7
#cases/#parameters	40
(ii). Table Analyzed	All dead Imputation_3April 2024
Dependent variable	cd4_000
Regression type	Least squares
Model
Analysis of Variance	SS	DF	MS	F (DFn, DFd)	P value
Regression	271504	6	45251	F (6, 273) = 21.60	P<0.0001
cd8_000	193145	1	193145	F (1, 273) = 92.20	P<0.0001
wbc_000	6065	1	6065	F (1, 273) = 2.895	P=0.0900
CSF CFU Log10	4831	1	4831	F (1, 273) = 2.306	P=0.1300
csf_protein_000	27.96	1	27.96	F (1, 273) = 0.01335	P=0.9081
csf_wbc_000	5734	1	5734	F (1, 273) = 2.737	P=0.0992
Death	7798	1	7798	F (1, 273) = 3.723	P=0.0547
Residual	571866	273	2095
Total	843370	279
Parameter estimates	Variable	Estimate	Standard error	95% CI (asymptotic)	|t|	P value	P value summary
β0	Intercept	-24.37	11.67	-47.35 to -1.399	2.089	0.0377	*
β1	cd8_000	0.07991	0.008322	0.06353 to 0.09630	9.602	<0.0001	****
β2	wbc_000	1.406	0.8261	-0.2207 to 3.032	1.702	0.09	ns
β3	CSF CFU Log10	3.194	2.103	-0.9466 to 7.335	1.519	0.13	ns
β4	csf_protein_000	-0.002673	0.02313	-0.04821 to 0.04287	0.1155	0.9081	ns
β5	csf_wbc_000	0.06252	0.03779	-0.01188 to 0.1369	1.654	0.0992	ns
β6	Death	11.25	5.829	-0.2289 to 22.72	1.929	0.0547	ns
Goodness of Fit
Degrees of Freedom	273
R squared	0.3219
Multicollinearity	Variable	VIF	R2 with other variables
β0	Intercept
β1	cd8_000	1.122	0.1091
β2	wbc_000	1.047	0.04506
β3	CSF CFU Log10	1.149	0.1293
β4	csf_protein_000	1.04	0.0384
β5	csf_wbc_000	1.165	0.1417
β6	Death	1.134	0.1181
Normality of Residuals	Statistics	P value	Passed normality test (alpha=0.05)?	P value summary
D'Agostino-Pearson omnibus (K2)	201.5	<0.0001	No	****
Anderson-Darling (A2*)	20.7	<0.0001	No	****
Shapiro-Wilk (W)	0.724	<0.0001	No	****
Kolmogorov-Smirnov (distance)	0.2081	<0.0001	No	****
Data summary
Rows in table	401
Rows skipped (missing data)	121
Rows analyzed (# cases)	280
Number of parameter estimates	7
#cases/#parameters	40
