# Supplementary material for: Impact of cerebrospinal fluid leukocyte infiltration and activated neuroimmune mediators on survival with HIV-associated cryptococcal meningitis
Source: PLoS Negl Trop Dis. 2025 Feb 10;19(2):e0012873. doi: 10.1371/journal.pntd.0012873 (PMC11844869; doi:10.1371/journal.pntd.0012873)
Supplement: S7 Table — The 7.9% of 401 participants had missing survival data. The imputation assumption adopted in the model to replace missing survival data were; (i)–that all missing participants were alive. (ii)–that all missing participants were dead. (XLSX) [file pntd.0012873.s009.xlsx]

## Sheet: Sheet1
Imputed participants with missing survival data among 7.9% of 401 total participants
(i). Table Analyzed	All Alive imputation_3April 2024
Dependent variable	Death
Regression type	Logistic regression
Model
Parameter estimates	Variable	Estimate	Standard error	95% CI (profile likelihood)
β0	Intercept	0.1587	0.2358	-0.3024 to 0.6238
β1	B7-H1 / PD-L1	-0.0001836	0.001205	-0.002612 to 0.002354
β2	CCL11 / Eotaxin	-0.01382	0.01561	-0.04519 to 0.01610
β3	CXCL10 / IP-10	-0.0002296	9.603e-05	-0.0004207 to -4.339e-005
β4	IFN-gamma	-0.004806	0.01376	-0.03304 to 0.02177
β5	IL-10	-0.0004423	0.0007727	-0.002033 to 0.001047
β6	IL-17A	-0.009899	0.01548	-0.04363 to 0.01888
β7	IL-2	0.0556	0.03927	-0.02104 to 0.1334
β8	TNFalpha	0.001129	0.001875	-0.002666 to 0.004828
Odds ratios	Variable	Estimate	95% CI (profile likelihood)
β0	Intercept	1.172	0.7391 to 1.866
β1	B7-H1 / PD-L1	0.9998	0.9974 to 1.002
β2	CCL11 / Eotaxin	0.9863	0.9558 to 1.016
β3	CXCL10 / IP-10	0.9998	0.9996 to 1.000
β4	IFN-gamma	0.9952	0.9675 to 1.022
β5	IL-10	0.9996	0.9980 to 1.001
β6	IL-17A	0.9902	0.9573 to 1.019
β7	IL-2	1.057	0.9792 to 1.143
β8	TNFalpha	1.001	0.9973 to 1.005
Model diagnostics	Degrees of Freedom	AICc
Intercept-only model	400	546
Selected model	392	552.7
Area under the ROC curve
Area	0.5936
Std. Error	0.02905
95% confidence interval	0.5366 to 0.6505
P value	0.0014
Classification table	Predicted 0	Predicted 1	Total	% Correctly classified
Observed 0	208	27	235	88.51
Observed 1	129	37	166	22.29
Total	337	64	401	61.1
Negative predictive power (%)	61.72
Positive predictive power (%)	57.81
Classification cutoff	0.5
Pseudo R squared
Tjur's R squared	0.02459
Hypothesis tests	Statistic	P value	Null hypothesis	Reject Null Hypothesis?	P value summary
Hosmer-Lemeshow	4.705	0.7886	Selected model is correct	No	ns
Data summary
Rows in table	401
Rows skipped (missing data)	0
Rows analyzed (#observations)	401
Number of 1	166
Number of 0	235
Number of parameter estimates	9
#observations/#parameters	44.6
# of 1/#parameters	18.4
# of 0/#parameters	26.1
(ii). Table 2 Analyzed	All dead Imputation_3April 2024
Dependent variable	Death
Regression type	Logistic regression
Model
Parameter estimates	Variable	Estimate	Standard error	95% CI (profile likelihood)
β0	Intercept	0.4285	0.2373	-0.03321 to 0.8989
β1	B7-H1 / PD-L1	-0.0001419	0.001233	-0.002573 to 0.002500
β2	CCL11 / Eotaxin	-0.006332	0.01528	-0.03702 to 0.02314
β3	CXCL10 / IP-10	-0.0003019	9.615e-05	-0.0004937 to -0.0001159
β4	IFN-gamma	-0.008734	0.01388	-0.03681 to 0.01846
β5	IL-10	-0.0007453	0.0007701	-0.002318 to 0.0007501
β6	IL-17A	-0.01592	0.01539	-0.04880 to 0.01307
β7	IL-2	0.1099	0.04009	0.03272 to 0.1903
β8	TNFalpha	-3.103e-05	0.001945	-0.003958 to 0.003772
Odds ratios	Variable	Estimate	95% CI (profile likelihood)
β0	Intercept	1.535	0.9673 to 2.457
β1	B7-H1 / PD-L1	0.9999	0.9974 to 1.003
β2	CCL11 / Eotaxin	0.9937	0.9637 to 1.023
β3	CXCL10 / IP-10	0.9997	0.9995 to 0.9999
β4	IFN-gamma	0.9913	0.9639 to 1.019
β5	IL-10	0.9993	0.9977 to 1.001
β6	IL-17A	0.9842	0.9524 to 1.013
β7	IL-2	1.116	1.033 to 1.210
β8	TNFalpha	1	0.9960 to 1.004
Model diagnostics	Degrees of Freedom	AICc
Intercept-only model	400	557.9
Selected model	392	555.3
Area under the ROC curve
Area	0.6337
Std. Error	0.0277
95% confidence interval	0.5794 to 0.6880
P value	<0.0001
Classification table	Predicted 0	Predicted 1	Total	% Correctly classified
Observed 0	123	80	203	60.59
Observed 1	81	117	198	59.09
Total	204	197	401	59.85
Negative predictive power (%)	60.29
Positive predictive power (%)	59.39
Classification cutoff	0.5
Pseudo R squared
Tjur's R squared	0.04666
Hypothesis tests	Statistic	P value	Null hypothesis	Reject Null Hypothesis?	P value summary
Hosmer-Lemeshow	8.804	0.3591	Selected model is correct	No	ns
Data summary
Rows in table	401
Rows skipped (missing data)	0
Rows analyzed (#observations)	401
Number of 1	198
Number of 0	203
Number of parameter estimates	9
#observations/#parameters	44.6
# of 1/#parameters	22
# of 0/#parameters	22.6
