# Supplementary material for: Impact of cerebrospinal fluid leukocyte infiltration and activated neuroimmune mediators on survival with HIV-associated cryptococcal meningitis
Source: PLoS Negl Trop Dis. 2025 Feb 10;19(2):e0012873. doi: 10.1371/journal.pntd.0012873 (PMC11844869; doi:10.1371/journal.pntd.0012873)
Supplement: S8 Table — (XLSX) [file pntd.0012873.s010.xlsx]

## Sheet: Sheet1
Table Analyzed	Post PCA multivariate analysis
Dependent variable	B7-H1 / PD-L1
Regression type	Least squares
Model
Analysis of Variance	SS	DF	MS	F (DFn, DFd)	P value
Regression	10154962	7	1450709	F (7, 393) = 195.1	P<0.0001
CCL11 / Eotaxin	1264	1	1264	F (1, 393) = 0.1699	P=0.6804
CXCL10 / IP-10	40411	1	40411	F (1, 393) = 5.434	P=0.0202
IFN-gamma	586590	1	586590	F (1, 393) = 78.88	P<0.0001
IL-10	10.22	1	10.22	F (1, 393) = 0.001374	P=0.9704
IL-17A	51409	1	51409	F (1, 393) = 6.913	P=0.0089
IL-2	61082	1	61082	F (1, 393) = 8.214	P=0.0044
TNFalpha	1235970	1	1235970	F (1, 393) = 166.2	P<0.0001
Residual	2922391	393	7436
Total	13077352	400
Parameter estimates	Variable	Estimate	Standard error	95% CI (asymptotic)	|t|	P value	P value summary
β0	Intercept	31.81	9.826	12.49 to 51.13	3.237	0.0013	**
β1	CCL11 / Eotaxin	0.2582	0.6263	-0.9731 to 1.489	0.4122	0.6804	ns
β2	CXCL10 / IP-10	-0.009136	0.003919	-0.01684 to -0.001431	2.331	0.0202	*
β3	IFN-gamma	4.599	0.5179	3.581 to 5.617	8.882	<0.0001	****
β4	IL-10	-0.001167	0.03148	-0.06306 to 0.06073	0.03707	0.9704	ns
β5	IL-17A	-1.571	0.5975	-2.746 to -0.3963	2.629	0.0089	**
β6	IL-2	4.593	1.603	1.442 to 7.744	2.866	0.0044	**
β7	TNFalpha	0.8331	0.06462	0.7061 to 0.9602	12.89	<0.0001	****
Goodness of Fit
Degrees of Freedom	393
R squared	0.7765
Multicollinearity	Variable	VIF	R2 with other variables
β0	Intercept
β1	CCL11 / Eotaxin	2.032	0.5078
β2	CXCL10 / IP-10	1.627	0.3853
β3	IFN-gamma	2.931	0.6589
β4	IL-10	2.393	0.5821
β5	IL-17A	1.221	0.1808
β6	IL-2	3.544	0.7178
β7	TNFalpha	2.927	0.6584
Normality of Residuals	Statistics	P value	Passed normality test (alpha=0.05)?	P value summary
D'Agostino-Pearson omnibus (K2)	449.9	<0.0001	No	****
Anderson-Darling (A2*)
Shapiro-Wilk (W)	0.6349	<0.0001	No	****
Kolmogorov-Smirnov (distance)	0.1806	<0.0001	No	****
Data summary
Rows in table	401
Rows skipped (missing data)	0
Rows analyzed (# cases)	401
Number of parameter estimates	8
#cases/#parameters	50.1
